# Supplementary material for: A Novel Microbial Consortia Catalysis Strategy for the Production of Hydroxytyrosol from Tyrosine
Source: Int J Mol Sci. 2023 Apr 8;24(8):6944. doi: 10.3390/ijms24086944 (PMC10139182; doi:10.3390/ijms24086944)
Supplement: Supplementary file 1 [file ijms-24-06944-s001.zip]

Archive with 1 entries (1 files):
- ijms-2291891-supplementary.pdf
